# Supplementary material for: Impact of the COVID-19 Pandemic on Clinical Pathways for Non-SARS-CoV-2 Related Diseases in the Lazio Region, Italy
Source: Int J Environ Res Public Health. 2022 Jan 6;19(2):635. doi: 10.3390/ijerph19020635 (PMC8776184; doi:10.3390/ijerph19020635)
Supplement: Supplementary file 1 [file ijerph-19-00635-s001.zip]

Archive with 3 entries (3 files):
- SUPPLEMENTARY Material S1.pdf
- SUPPLEMENTARY TABLE S1.pdf
- SUPPLEMENTARY TABLE S2.pdf
